# Supplementary material for: Enhancement of Cerium Sorption onto Urea-Functionalized Magnetite Chitosan Microparticles by Sorbent Sulfonation—Application to Ore Leachate
Source: Molecules. 2022 Nov 4;27(21):7562. doi: 10.3390/molecules27217562 (PMC9653577; doi:10.3390/molecules27217562)
Supplement: Supplementary file 1 [file molecules-27-07562-s001.zip]

Archive with 1 entries (1 files):
- molecules-2005434-supplementary.pdf
